# Supplementary material for: An Anatomical Approach to Radiofrequency-Assisted Facial Rejuvenation: Beyond the Treatment Gap
Source: Aesthet Surg J. 2025 Jan 16;45(Suppl 1):S1–9. doi: 10.1093/asj/sjae232 (PMC11862810; doi:10.1093/asj/sjae232)
Supplement: sjae232_Supplementary_Data [file sjae232_Supplementary_Data.zip]

Archive with 7 entries (7 files):
- Fig6a_RF.jpg
- Fig6b_RF.jpg
- Fig6c_RF.jpg
- Video 1 Periorbital.mp4
- Video 2Nasolabial Fold Video.mov
- Video_3_Accutie_Anterior_Neck.mp4
- Video_4_Correction.mp4
